# Supplementary material for: Diet and wild ungulate preferences of wolves in northwestern Anatolia during winter
Source: PeerJ. 2019 Aug 21;7:e7446. doi: 10.7717/peerj.7446 (PMC6708370; doi:10.7717/peerj.7446)
Supplement: Supplemental Information 2 [file peerj-07-7446-s002.xlsx]

## Sheet: NM diet data
	Species	Percentage	Remnants			Sus scrofa	Sus scrofa (young)	Cervus elaphus	Canis familiaris	Muscardinus avellanarius	Lepus europaeus	Meles meles	Ursus arctos	Capra hircus	Gallus gallus	Ovis aries
1	Sus scrofa	1	hair	bones	hoof	100
2	Cervus elaphus	1	hair	bones				100
3	Canis familiaris	1	few hair	bones					100
4	Cervus elaphus	0.9						90
	Sus scrofa	0.1	hair	bones		10
5	Sus scrofa (young)	1	hair	bones			100
6	Cervus elaphus	1	hair	bones				100
7	Sus scrofa	1	hair	bones		100
8	Sus scrofa	1	hair	bones		100
9	Sus scrofa	1	hair	bones		100
10	Sus scrofa (young)	1	hair	bones			100
11	Muscardinus avellanarius	1	hair							100
12	Cervus elaphus	1	hair	bones				100
13	Sus scrofa	1	hair	few bones		100
14	Sus scrofa	1	hair	bones		100
15	Meles meles	1	few hair									100
16	Cervus elaphus	1	hair					100
17	Sus scrofa	1	hair	bones		100
18	Sus scrofa	1	hair	few bones		100
19	Sus scrofa	1	hair	bones		100
20	Sus scrofa	1	hair	many bones (big)		100
21	Sus scrofa	1	hair	few bones		100
22	Sus scrofa	1	hair			100
23	Canis familiaris	1	hair						100
24	Lepus europaeus	1	hair	bones							100
25	Sus scrofa	1	hair			100
26	grass	0.1
	Sus scrofa	0.9	Hair	few bones	grass	90
27	Sus scrofa	1	Hair			100
28	Cervus elaphus	0.5	Hair	grass				50
	grass	0.5
29	Lepus europaeus	1	Hair	bones							100
30	Sus scrofa	1	Hair	bones		100
31	Sus scrofa	1	Hair	bones		100
32	Cervus elaphus	1	Hair					100
33	Sus scrofa	1	Hair	few bones		100
34	grass	0.8
	Sus scrofa	0.2	Hair	bones	grass	20
35	Sus scrofa	1	Hair			100
36	Sus scrofa	1	Hair			100
37	grass	0.95	grass
	Sus scrofa	0.05	Hair			5
38	Canis familiaris	1	Hair	few bones					100
39	Cervus elaphus	1	very few hair	bones				100
40	Sus scrofa	1	Hair			100
41	Cervus elaphus	1	Hair	bones				100
42	Sus scrofa	1	Hair	bones		100
43	Sus scrofa	1	Hair			100
44	Cervus elaphus	1	Hair	bones				100
45	Sus scrofa	1	Hair			100
46	Sus scrofa	1	Hair			100
47	Lepus europaeus	1	Hair								100
48	Sus scrofa	1	Hair	bones		100
49	Sus scrofa	1	Hair	bones		100
50	Cervus elaphus	1	few hair	few bones				100
51	gallus gallus	0.5	Feathers	bones											50
	Cervus elaphus	0.5	Hair					50
52	Capra hircus	1	Hair	mostly bones										100
53	Sus scrofa	1	Hair	many bones (big)		100
54	Sus scrofa (young)	1	Hair	few bones			100
55	Sus scrofa	1	Hair	bones	hoof	100
56	Cervus elaphus	1	Hair					100
57	Ovis aries	1	Hair	bones												100
58	Sus scrofa	1	much hair			100
59	Cervus elaphus	1	Hair					100
60	Sus scrofa	1	Hair			100
61	Cervus elaphus	0.8	Hair	bones				80
	grass	0.2
62	Sus scrofa	1	Hair	bones		100
63	Sus scrofa	1	Hair	bones		100
64	Sus scrofa	1	Hair	bones		100
65	Cervus elaphus	1	Hair	bones				100
66	Cervus elaphus	1	Hair	few bones				100
67	Sus scrofa	1	few hair	mostly bones		100
68	Sus scrofa	1	Hair	bones		100
69	Sus scrofa	1	very few hair	bones		100
70	Sus scrofa	1	very few hair	bones		100
71	Sus scrofa	1	few hair	bones		100
72	Sus scrofa	1	few hair	bones		100
73	Meles meles	1	hair	bones								100
74	Sus scrofa	1	Hair	bones		100
75	Cervus elaphus	1	Hair	bones				100
76	Sus scrofa	1	Hair			100
77	Cervus elaphus	1	few hair	bones				100
78	Sus scrofa	1	few hair	bones		100
79	Cervus elaphus	1	Hair					100
80	Sus scrofa	1	Hair	few bones		100
81	Ursus arctos	1	hair										100
						Sus scrofa	Sus scrofa (young)	Cervus elaphus	Canis familiaris	Muscardinus avellanarius	Lepus europaeus	Meles meles	Ursus arctos	Capra hircus	Gallus gallus	Ovis aries
					sum	44.25	3	18.7	3	1	3	2	1	1	0.5	1
					correction factor	0.53	0.18	0.43	0.2	0.1	0.12	0.15	0.51	0.69	0.15	0.53	Wachter et al. 2012.
					biomass in kg	23.4525	0.54	8.041	0.6	0.1	0.36	0.3	0.51	0.69	0.075	0.53
					percentage biomass	0.666293	0.0153416	0.228447	0.0170462	0.00284103	0.0102277	0.00852309	0.0144893	0.0196031	0.00213077	0.0150575

## Sheet: SWPA diet data
Number	Species	Percentage	Remnants	Sus scrofa	Cervus elaphus	Canis familiaris	Ovis aries	Ovis gmelini
1	Sus scrofa	1	Hair, bones	1
2	Canis familiaris	1	Hair, bones			1
3	Cervus elaphus	1	Hair, bones		1
4	Sus scrofa	1	Hair, bones	1
5	Sus scrofa	1	Hair, bones	1
6	Sus scrofa	1	Hair, bones	1
7	Ovis gmelini	1	Hair					1
8	Sus scrofa	1	Hair, bones	1
9	Sus scrofa	1	Hair, bones	1
10	Sus scrofa	1	Hair, bones	1
11	Sus scrofa	1	Hair, bones	1
12	Sus scrofa	1	Hair, bones	1
13	Sus scrofa	1	Hair, bones	1
14	Sus scrofa	1	Hair, bones	1
15	Sus scrofa	1	Hair, bones	1
16	Ovis gmelini	1	Hair					1
17	Cervus elaphus	0.4	Hair, bones		0.4
	Sus scrofa	0.6	Hair	0.6
18	Sus scrofa	1	Hair, bones	1
19	Sus scrofa	1	Hair, bones	1
20	Ovis aries	1	Hair				1
21	Ovis aries	1	Hair, bones				1
22	Sus scrofa	1	Hair, bones	1
23	Canis familiaris	1	Hair, bones			1
24	Birds	0.02	Feather
	Sus scrofa	0.98	Hair, bones	0.98
25	Ovis aries	1	Hair				1
26	Sus scrofa	1	Hair, bones	1
27	Sus scrofa	1	Hair, bones	1
28	Ovis gmelini	1	Hair, bones, hoaf					1
				Sus scrofa	Cervus elaphus	Canis familiaris	Ovis aries	Ovis gmelini
			sum	18.58	1.4	2	3	3
				66.3571	5	7.14286	10.7143	10.7143
				18.58	1.4	2	3	3
			correction factor	0.53	0.43	0.2	0.53	0.25	Wachter et al. 2012
			biomass in kg	9.8474	0.602	0.4	1.59	0.75
			percentage biomass	0.746615	0.0456427	0.0303274	0.120551	0.0568638
