# Supplementary material for: Diet and wild ungulate preferences of wolves in northwestern Anatolia during winter
Source: PeerJ. 2019 Aug 21;7:e7446. doi: 10.7717/peerj.7446 (PMC6708370; doi:10.7717/peerj.7446)
Supplement: Supplemental Information 3 [file peerj-07-7446-s003.xlsx]

## Sheet: Sheet1
Supplementary information 2: information on habitat type, altitude, active camera trap days of 13 camera trap stations and capture events of red deer, wild boar and wolves at each station
number	name	habitat	altitude	trap days	red deer	wild boar	wolf
1	CT 1	forest opening (grass)	1065	90	2	4	1
2	CT 2	forest trail (open canopy young pine)	961	77	0	0	0
3	CT 3	rocky slope (scattered junipers)	1142	75	12	0	1
4	CT 4	ridge with open cover (mixed juniper and pine)	1325	90	24	2	0
5	CT 5	forest road (closed canopy old growth pine)	1312	62	8	1	1
6	CT 6	forest trail (closed canopy pine)	1354	76	0	1	0
7	CT 7	open highland (steppe plant species)	1438	90	9	0	0
8	CT 8	forest trail (closed canopy young pine)	1173	82	5	1	1
9	CT 9	forest trail (oak woodland)	952	87	0	2	0
10	CT 10	forest trail (closed canopy old growth pine)	1209	90	7	3	2
11	CT 11	forest trail (old growth mixed pine and oak)	1159	81	0	6	1
12	CT 12	stream bed (rocks and scattered villows)	887	90	0	2	0
13	CT 13	agricultural land (wheat field)	973	90	6	2	0
